# Supplementary material for: Perceptions and Use of Clinical Practice Guidelines in Psychosocial Oncology—A Pan-Canadian Survey of Mental Health and Social Service Professionals
Source: Curr Oncol. 2026 Jun 24;33(7):380. doi: 10.3390/curroncol33070380 (PMC13408611; doi:10.3390/curroncol33070380)
Supplement: Supplementary file 1 [file curroncol-33-00380-s001.zip]

Archive with 1 entries (1 files):
- curroncol-4262478-supplementary.pdf
